# Supplementary material for: Effectiveness of Online Programmes for Family Carers of People with Intellectual Disabilities: Systematic Review of the International Evidence Base
Source: Healthcare (Basel). 2024 Jul 6;12(13):1349. doi: 10.3390/healthcare12131349 (PMC11241307; doi:10.3390/healthcare12131349)
Supplement: Supplementary file 1 [file healthcare-12-01349-s001.zip]

Archive with 1 entries (1 files):
- healthcare-3042970-File S1. Medline (Ovid).pdf
